# Supplementary material for: PD-L1 Negative Advanced Non-Small Cell Lung Cancer: Practice Patterns and Real-World Outcomes
Source: Curr Oncol. 2026 Feb 28;33(3):144. doi: 10.3390/curroncol33030144 (PMC13024867; doi:10.3390/curroncol33030144)
Supplement: Supplementary file 1 [file curroncol-33-00144-s001.zip]

Archive with 1 entries (1 files):
- curroncol-4145016-supplementary.pdf
